# Supplementary material for: Anticoagulation in Frail Older Adults with Non-Valvular Atrial Fibrillation: Clinical Challenges and Personalized Approach
Source: J Clin Med. 2025 Nov 14;14(22):8079. doi: 10.3390/jcm14228079 (PMC12653972; doi:10.3390/jcm14228079)
Supplement: Supplementary file 1 [file jcm-14-08079-s001.zip]

Archive with 1 entries (1 files):
- jcm-3967668-supplementary.pdf
